# Supplementary material for: Cell Type-Selective Loss of Peroxisomal β-Oxidation Impairs Bipolar Cell but Not Photoreceptor Survival in the Retina
Source: Cells. 2022 Jan 4;11(1):161. doi: 10.3390/cells11010161 (PMC8750404; doi:10.3390/cells11010161)
Supplement: Supplementary file 1 [file cells-11-00161-s001.zip]

Archive with 1 entries (1 files):
- cells-1463434-supplementary.pdf
